# Supplementary material for: Improved In Vitro Model for Intranasal Mucosal Drug Delivery: Primary Olfactory and Respiratory Epithelial Cells Compared with the Permanent Nasal Cell Line RPMI 2650
Source: Pharmaceutics. 2019 Aug 1;11(8):367. doi: 10.3390/pharmaceutics11080367 (PMC6723747; doi:10.3390/pharmaceutics11080367)
Supplement: Supplementary file 1 [file pharmaceutics-11-00367-s001.zip]

Archive with 2 entries (2 files):
- beating cilia.mp4
- pharmaceutics-544674-supplementary.pdf
